# Supplementary material for: Early Transcriptional Liver Signatures in Experimental Visceral Leishmaniasis
Source: Int J Mol Sci. 2021 Jul 2;22(13):7161. doi: 10.3390/ijms22137161 (PMC8267970; doi:10.3390/ijms22137161)
Supplement: Supplementary file 1 [file ijms-22-07161-s001.zip]

Archive with 1 entries (1 files):
- ijms-1258368-supplementary.pdf
